# Supplementary material for: Transfer Effects of a Multiple-Joint Isokinetic Eccentric Resistance Training Intervention to Nontraining-Specific Traditional Muscle Strength Measures
Source: Sports (Basel). 2023 Jan 4;11(1):9. doi: 10.3390/sports11010009 (PMC9865736; doi:10.3390/sports11010009)
Supplement: Supplementary file 1 [file sports-11-00009-s001.zip]

Archive with 1 entries (1 files):
- sports-2041398-SI.pdf
